# Supplementary material for: Antenatal and Postnatal Maternal Depressive Symptoms and Trajectories and Child Hospitalization up to 24 Months of Life: Findings From the 2015 Pelotas (Brazil) Birth Cohort Study
Source: J Pediatr X. 2021 Mar 2;6:100065. doi: 10.1016/j.ympdx.2021.100065 (PMC8047811; doi:10.1016/j.ympdx.2021.100065)
Supplement: Data Profile [file mmc1.xml]

<?xml version="1.0" encoding="utf-8" standalone="no"?>
<data>
  <datasets>
    <author>najacm.epi@gmail.com;nadgedajac@yahoo.fr</author>
    <type>0</type>
    <dataset>
      <value>3</value>
      <reason>The authors do not have permission to share data</reason>
      <comments />
    </dataset>
  </datasets>
</data>
